# Supplementary material for: Cathodic Exfoliation of Various Graphite Materials in Potassium Chloride Electrolyte
Source: Molecules. 2025 Jul 28;30(15):3151. doi: 10.3390/molecules30153151 (PMC12348432; doi:10.3390/molecules30153151)
Supplement: Supplementary file 1 [file molecules-30-03151-s001.zip]

Archive with 1 entries (1 files):
- molecules-3736843-supplementary.pdf
